# Supplementary material for: Provider, Caregiver, and Patient Experiences of an Integrated Care Program for Older Adults Designated as Alternate Level of Care: A Qualitative Case Study
Source: Int J Integr Care. 2025 Mar 24;25(1):12. doi: 10.5334/ijic.7629 (PMC11951966; doi:10.5334/ijic.7629)
Supplement: Appendices. — Appendix A to C. [file ijic-25-1-7629-s1.zip]

Archive with 3 entries (3 files):
- ijic-25-1-7629-s1/671be1deea089.docx
- ijic-25-1-7629-s1/671be1f4ca7e7.docx
- ijic-25-1-7629-s1/671be20307a42.docx
